# Supplementary material for: A hemodialysis cohort study of protocol-based anticoagulation management
Source: BMC Res Notes. 2017 Jan 26;10:66. doi: 10.1186/s13104-017-2381-7 (PMC5270310; doi:10.1186/s13104-017-2381-7)
Supplement: Supplementary file 1 — Additional file 1. Pre-protocol final data—Includes a summation of individual patient demographic data, as well as rates of on-target anticoagulation and resource utilization (number of lab assessments) for the non-protocol-based anticoagulation strategy. [file 13104_2017_2381_MOESM1_ESM.xlsx]

## Sheet: Sheet1
		1	2	3	4	5a	5b	6a	6b	7	8	9	10	11	12	13	14	15	16	17	18	19	20	21	22	23	24	25
Days Within Range	2293.45	23.5014	104.475	76.8562	43.1901	6.66667	96.5347	63.0051	6.25	97.9	237.168	111.815	76.6651	45.7429	121.601	159.814	8.42222	16.8995	159.356	34.4656	93.2255	92.2421	25.7222	37.7424	127.375	69.2462	257.079	100.485
Total Days	4481	112	224	252	72	31	189	124	16	184	299	161	186	133	192	287	23	96	321	87	203	258	46	105	201	149	329	201
Total Number of Tests	1094	40	34	39	15	7	44	36	7	41	59	24	78	53	53	60	9	40	47	36	31	39	18	47	72	63	58	44
Total Tests Within Range	552	13	20	11	7	2	25	19	5	23	40	17	36	20	33	33	3	16	25	13	15	15	11	16	46	27	39	22
	Total % Days in Range (TTR)
	51.1816
	Total % Tests in Range
	50.457
Tests/Pt Day on Coumadin	0.244142
Tests/Pt Week on Coumadin	1.70899
																													F	M
	Gender	F	M	M	M	M		M		M	F	M	M	M	F	F	F	F	M	M	F	M	M	M	F	F	M	M	9	16
	Age at Study	55-60	90-95	75-80	80-85	80-85		65-70		85-90	55-60	50-55	60-65	70-75	75-80	45-50	75-80	75-80	45-50	65-70	85-90	85-90	80-85	85-90	75-80	50-55	65-70	45-50	70.5	13.6
	ESRD Dx	DM	HTN	DM	HTN	Cardiorenal		DM		DM	Li	PKD	DM	ATN	GN	DM	unknown	DM	DM	GN	HTN	PKD	RAStenosis	HTN	RAStenosis	DM	Obstruction	Other
	coumadin indication	Afib	Afib	A fib	A fib	A fib		A fib		Triple bypass	PE	Patency	A Fib	AVR	A Fib	IJ thrombus	A fib	afib	ASD	A fib	A fib	a fib	A fib	A fib	A fib	DVT	A fib	patency
	INR target	2-3	2-3	2.5-3.5	2-3	2-3		2-3		2-3	2-3	1.5-2.5	2-3	2.5-3.5	2-3	2-3	2-3	2-3	2-3	2.5-3.5	2-3	2-3	2-3	2-3	2-3	2.5-3.5	2-3	2-3
