# Supplementary material for: A hemodialysis cohort study of protocol-based anticoagulation management
Source: BMC Res Notes. 2017 Jan 26;10:66. doi: 10.1186/s13104-017-2381-7 (PMC5270310; doi:10.1186/s13104-017-2381-7)
Supplement: Supplementary file 2 — Additional file 2. Post-protocol final data—includes a summation of individual patient demographic data, as well as rates of on-target anticoagulation and resource utilization (number of lab assessments) for the protocol-based anticoagulation strategy. [file 13104_2017_2381_MOESM2_ESM.xlsx]

## Sheet: Sheet1
		1a	1b	1c	2a	2b	3	4a	4b	4c	5a	5b	6	7	8a	8b	9	10	11	12	13a	13b	14	15	16a	16b	16c	16d	17a	17b	18a	18b	19a	19b	20	21
Days Within Range	1705.85	3.88438	12.6667	48.5	84	133	49.5146	17.0667	70.1	45	13	9.2	42.4654	154.7	26.1407	40.2554	13.8333	25.5994	15.6052	197.9	113.4	9.7	114.9	41.8031	65.7692	21	0.4	11	27.65	42	50.1941	81.8	12.1	73.5	9.8	28.4
Total Days	3308	37	17	196	84	189	117	20	147	70	54	49	96	308	49	65	30	40	33	294	295	21	301	100	78	28	30	11	42	42	72	112	24	153	44	60
Total Number of Tests	568	7	3	15	11	28	31	3	16	6	6	6	15	53	8	12	10	13	7	40	47	5	53	36	10	4	4	5	5	4	9	22	7	26	19	22
Total Tests Within Range	275	0	2	3	11	19	11	2	9	2	1	2	6	26	3	7	6	8	4	28	17	2	21	10	8	3	1	5	3	4	6	16	4	9	4	12
	Total % Days in Range (TTR)
	51.5674
	Total % Tests in Range
	48.4155
Tests/Pt Day on Coumadin	0.171705
Tests/Pt Week on Coumadin	1.20193
																																						F	M
	Gender	M			M		F	M			M		M	F	F		M	M	F	M	M		F	F	M				M		M		F		F	F		9	12
	Age at study	50-55			90-95		55-60	50-55			60-65		70-75	75-80	45-50		85-90	45-50	60-65	45-50	85-90		75-80	50-55	65-70				75-80		45-50		40-45		50-55	30-35		61.4	16.1
	ESRD Dx	GN (Type 1 MPGN)			HTN		Lithium	PKD			DM		ATN	GN	DM		HTN	GN	DM	DM	PKD		RAStenosis	DM	Obstruction				HTN		Other		GN		DM	DM
	coumadin indication	AVR			A fib		PE	acess patency			a fib		AVR	A fib	IJ clot		A fib	DVT	PE	ASD	A fib		A fib	DVT	A fib				A fib		Access patency		DVT		coagulopaty	IJ clot
	INR target	2.5-3.5			2.0-3.0		2.0-3.0	1.5-2.5			2.0-3.0		2.5-3.5	2.0-3.0	2-3		2-3	2-3	2-3	2.0-3.0	2.0-3.0		2.0-3.0	2.5-3.5	2.0-3.0				2-3		2.0-3.0		2.0-3.0		2.0-3.0	2.0-3.0
